# Supplementary material for: Flavonoid–Phenolic Acid Hybrids Are Potent Inhibitors of Ferroptosis via Attenuation of Mitochondrial Impairment
Source: Antioxidants (Basel). 2023 Dec 26;13(1):44. doi: 10.3390/antiox13010044 (PMC10812788; doi:10.3390/antiox13010044)
Supplement: Supplementary file 1 [file antioxidants-13-00044-s001.zip]

Archive with 1 entries (1 files):
- antioxidants-2788124-supplementary.pdf
